# Supplementary material for: OmniSegger: A time-lapse image analysis pipeline for bacterial cells
Source: PLoS Comput Biol. 2025 May 28;21(5):e1013088. doi: 10.1371/journal.pcbi.1013088 (PMC12140430; doi:10.1371/journal.pcbi.1013088)
Supplement: S1 Data — (XLSX) [file pcbi.1013088.s002.xlsx]

## Sheet: Sheet1
Strain/collection	images	cells	xy	% of gt	Fluorescence Validation	Notes
Burkholderia thailandensis	255	3946	16	59.5803	N	Dense microcolonies. Imaged by the Mougous Lab with 60X objective
DeepBacs	9	845		12.7586	N	Mixture of E. coli growing and stationary, S. aureus growing, E. coli widefield images. From the DeepBacs paper
Escherichia coli - Pal 60X	112	1568	8	23.6751	Y	Microcolonies of Pal-mCherry strain growing on M9 minimal media. One frame from timelapse. Imaged by the Wiggins Lab with 60X objective
Escherichia coli - GFP 100X	62	43	2	0.649253	Y	Single cell density, grown on M9 minimal media. IPTG-induced GFP cytosol marker. Imaged by the Wiggins Lab with 100X objective
Escherichia coli - Pal 100X	28	221	2	3.33686	Y	Small microcolonies of Pal-mCherry strain grown on M9 minimal media. Imaged by the Wiggins Lab with 100X objective
Total	466	6623		100
